# Supplementary material for: Comparative Analysis of Chloroplast Genome in Saccharum spp. and Related Members of ‘Saccharum Complex’
Source: Int J Mol Sci. 2022 Jul 11;23(14):7661. doi: 10.3390/ijms23147661 (PMC9315705; doi:10.3390/ijms23147661)
Supplement: Supplementary file 1 [file ijms-23-07661-s001.zip]

Archive with 7 entries (6 files):
- ijms-1783669-supplementary/supplementary_files/
- ijms-1783669-supplementary/supplementary_files/Table S1&S2.pdf
- ijms-1783669-supplementary/supplementary_files/Table S3.xlsx
- ijms-1783669-supplementary/supplementary_files/Table S4.xlsx
- ijms-1783669-supplementary/supplementary_files/Table S5.xlsx
- ijms-1783669-supplementary/supplementary_files/Table S6.xlsx
- ijms-1783669-supplementary/supplementary_files/Table S7.xlsx
