# Supplementary material for: Comparative Analysis of Chloroplast Genome in Saccharum spp. and Related Members of ‘Saccharum Complex’
Source: Int J Mol Sci. 2022 Jul 11;23(14):7661. doi: 10.3390/ijms23147661 (PMC9315705; doi:10.3390/ijms23147661)
Supplement: Supplementary file 1 [file ijms-23-07661-s001.zip › ijms-1783669-supplementary/supplementary_files/Table S3.xlsx]

## Sheet: Sheet1
Table S3. A list of Saccharum species and other species in Sacchariane analyzed in this study and associated publications.
Species	NCBI accesions	References
Eulalia aurea (Bory) Kunth	MH767452.1	Welker, C.A.D.; McKain, M.R.; Vorontsova, M.S.; Peichoto, M.C.; Kellogg, E.A. Plastome phylogenomics of sugarcane and relatives confirms the segregation of the genus Tripidium (Poaceae: Andropogoneae). TAXON 2019, 68, 246-267.
Eulaliopsis binata	NC_035049.1	Arthan, W.; McKain, M.; Traiperm, P.; Welker, C.; Teisher, J.; Kellogg, E. Relationships of southeast Asian Andropogoneae (Poaceae). Syst Bot 2017.
Miscanthus floridulus	NC_035750.1	Evans, D.L. Assembly of 23 Plastid Genomes Provides the Chloroplast View on Miscanthus Origins. bioRxiv 2020.
Miscanthus sacchariflorus	NC_028720.1	Nah, G.; Im, J.-H.; Lim, S.-H.; Kim, K.; Choi, A.Y.; Yook, M.J.; Kim, S.; Kim, C.; Kim, D.-S. Complete chloroplast genomes of two Miscanthus species. Mitochondrial DNA Part A 2016, 27, 4359-4360.
Miscanthus sinensis	NC_028721.1	Nah, G.; Im, J.-H.; Lim, S.-H.; Kim, K.; Choi, A.Y.; Yook, M.J.; Kim, S.; Kim, C.; Kim, D.-S. Complete chloroplast genomes of two Miscanthus species. Mitochondrial DNA Part A 2016, 27, 4359-4360.
Miscanthus transmorrisonensis	NC_035752.1	Evans, D.L. Assembly of 23 Plastid Genomes Provides the Chloroplast View on Miscanthus Origins. bioRxiv 2020.
Miscanthus × giganteus	NC_035753.1	Evans, D.L. Assembly of 23 Plastid Genomes Provides the Chloroplast View on Miscanthus Origins. bioRxiv 2020.
Pseudopogonatherum contortum	NC_035026.1	Arthan, W.; McKain, M.; Traiperm, P.; Welker, C.; Teisher, J.; Kellogg, E. Relationships of southeast Asian Andropogoneae (Poaceae). Syst Bot 2017.
Pseudosorghum fasciculare	NC_035024.1	Arthan, W.; McKain, M.; Traiperm, P.; Welker, C.; Teisher, J.; Kellogg, E. Relationships of southeast Asian Andropogoneae (Poaceae). Syst Bot 2017.
Saccharum hildebrandtii	NC_036118.1	Piot, A.; Hackel, J.; Christin, P.-A.; Besnard, G. One-third of the plastid genes evolved under positive selection in PACMAD grasses. Planta 2018, 247, 255-266.
Saccharum hybrid cultivar Q155	NC_029221.1	Hoang, N.V.; Furtado, A.; McQualter, R.B.; Henry, R.J. Next generation sequencing of total DNA from sugarcane provides no evidence for chloroplast heteroplasmy. New Negatives in Plant Science 2015, 1, 33-45.
Saccharum arundinaceum	NC_030777.1	Tsuruta, S.I.; Ebina, M.; Kobayashi, M.; Takahashi, W. Complete Chloroplast Genomes of Erianthus arundinaceus and Miscanthus sinensis: Comparative Genomics and Evolution of the Saccharum Complex. PLoS One 2017, 12, e0169992, doi:10.1371/journal.pone.0169992.
Tripidium ravennae	NC_042735.1	Welker, C.A.D.; McKain, M.R.; Vorontsova, M.S.; Peichoto, M.C.; Kellogg, E.A. Plastome phylogenomics of sugarcane and relatives confirms the segregation of the genus Tripidium (Poaceae: Andropogoneae). TAXON 2019, 68, 246-267.
