# Supplementary material for: Comparative Analysis of Chloroplast Genome in Saccharum spp. and Related Members of ‘Saccharum Complex’
Source: Int J Mol Sci. 2022 Jul 11;23(14):7661. doi: 10.3390/ijms23147661 (PMC9315705; doi:10.3390/ijms23147661)
Supplement: Supplementary file 1 [file ijms-23-07661-s001.zip › ijms-1783669-supplementary/supplementary_files/Table S4.xlsx]

## Sheet: Sheet1
Table S4. SSRs identified in chloroplast genome of six Saccharum spp..
S. spontaneum SP79-9			S. robustum NG57-208			S. officinarum Loether			S. sinense GuiLinZhuZhe			S. barberi Katha			S. hybird ZhongzheNo1
SSR	start	end	SSR	start	end	SSR	start	end	SSR	start	end	SSR	start	end	SSR	start	end	REGION
(A)13	3754	3766	(A)14	3754	3767	(A)15	3754	3768	(A)14	3753	3766	(A)14	3753	3766	(A)15	3754	3768	matK-trnK-UUU
(A)11	4114	4124	(A)10	4115	4124	(A)10	4116	4125	(A)10	4114	4123	(A)10	4114	4123	(A)10	4116	4125	trnK-UUU-rps16
			(T)11	6112	6122	(T)11	6113	6123	(T)10	6112	6121	(T)10	6112	6121	(T)11	6113	6123	rps16-trnQ-UUG
(T)10	6446	6455	(T)14	6446	6459	(T)14	6447	6460	(T)14	6445	6458	(T)14	6445	6458	(T)14	6447	6460
(A)11	7777	7787	(A)11	7781	7791	(A)11	7782	7792	(A)11	7780	7790	(A)11	7780	7790	(A)11	7782	7792	psbK-psbI
(T)10	9056	9065	(T)10	9060	9069	(T)10	9061	9070	(T)10	9059	9068	(T)10	9059	9068	(T)10	9061	9070	trnS-GCU-psbD
(G)10	11003	11012	(G)10	11007	11016	(G)10	11008	11017	(G)10	11006	11015	(G)10	11006	11015	(G)10	11008	11017	psbC
(T)11	13372	13382	(T)11	13375	13385	(T)11	13376	13386	(T)11	13374	13384	(T)11	13374	13384	(T)11	13376	13386	trnG-GCC-trnM-CAU
(T)13	16556	16568	(A)10	15948	15957	(A)10	15949	15958	(A)10	15947	15956	(A)10	15947	15956	(A)10	15949	15958	trnG-UCC-trnT-GGU
(A)10	18659	18668	(T)14	16554	16567	(T)14	16555	16568	(T)14	16553	16566	(T)14	16553	16566	(T)14	16555	16568	trnT-GGU-trnE-UUC
(A)13	19205	19217	(A)12	19197	19208	(A)12	19198	19209	(A)12	19196	19207	(A)12	19196	19207	(A)12	19198	19209	psbM-petN
(TATAA)3ttaatataataatataattttattta(T)12	21029	21081	(TATAA)3ttaatataataatataattttattta(T)10	21020	21070	(TATAA)3ttaatataataatataattttattta(T)10	21021	21071	(TATAA)3ttaatataataatataattttattta(T)10	21019	21069	(TATAA)3ttaatataataatataattttattta(T)10	21019	21069	(TATAA)3ttaatataataatataattttattta(T)10	21021	21071	trnC-rpoB
(AT)5	28198	28207	(AT)5	28187	28196	(AT)5	28188	28197	(AT)5	28186	28195	(AT)5	28186	28195	(AT)5	28188	28197	rpoC2
(A)10	31915	31924	(A)10	31904	31913	(A)10	31905	31914	(A)10	31903	31912	(A)10	31903	31912	(A)10	31905	31914
(T)11	34094	34104	(T)11	34083	34093	(T)11	34084	34094	(T)11	34082	34092	(T)11	34082	34092	(T)11	34084	34094	atpI-atpH
(T)10	34863	34872	(T)10	34852	34861	(T)10	34853	34862	(T)10	34851	34860	(T)10	34851	34860	(T)10	34853	34862
(T)10	35825	35834	(T)10	35814	35823	(T)10	35815	35824	(T)10	35813	35822	(T)10	35813	35822	(T)10	35815	35824	atpF intron
(T)10	38698	38707	(T)11	38687	38697	(T)11	38688	38698	(T)11	38686	38696	(T)11	38686	38696	(T)11	38688	38698	atpA-trnR-UCU
(T)10	44258	44267				(T)12	38837	38848							(T)11	38837	38847	trnR-rps14
(T)14	52368	52381	(T)14	52344	52357	(T)14	52358	52371	(T)14	52352	52365	(T)14	52352	52365	(T)14	52357	52370	ndhK-ndhC
(GTAG)4	54644	54659	(GTAG)4	54621	54636	(GTAG)4	54635	54650	(GTAG)4	54629	54644	(GTAG)4	54629	54644	(GTAG)4	54634	54649	trnM-CAU-atpE
(T)10	56711	56720	(T)10	56688	56697	(T)10	56702	56711	(T)10	56696	56705	(T)10	56696	56705	(T)10	56701	56710	atpB-rbcL
(T)10	56893	56902	(T)10	57339	57348	(T)10	57353	57362	(T)10	57347	57356	(T)10	57347	57356	(T)10	57352	57361
(T)10	57364	57373	(T)11	60110	60120	(T)11	60124	60134	(T)11	60118	60128	(T)11	60118	60128	(T)11	60123	60133	psaI-ycf4
(A)10	63552	63561	(A)10	63529	63538													petA-psbJ
									(A)10	65487	65496	(A)10	65487	65496				psbE-petL
(A)11	65513	65523	(T)10	66437	66446	(T)10	66450	66459	(T)10	66445	66454	(T)10	66445	66454	(T)10	66449	66458	petG-trnW-CCA
(TA)5	67057	67066	(TA)5	67026	67035	(TA)5	67039	67048	(TA)5	67034	67043	(TA)5	67034	67043	(TA)5	67038	67047	psaJ-rpl33
(T)10	67485	67494				(T)10	67467	67476							(T)10	67466	67475	rpl33-rps18
(T)11	68138	68148	(T)12	68122	68133	(T)12	68135	68146	(T)12	68130	68141	(T)12	68130	68141	(T)12	68134	68145
(A)10	73937	73946	(A)10	73918	73927				(A)10	73926	73935	(A)10	73926	73935				rps12 & petB intron
						(A)10ggaactatgattcatactcactatttagacctcgcaaccagactg(A)10	73931	73995							(A)10ggaactatgattcatactcactatttagacctcgcaaccagactg(A)10	73930	73994
(T)12	78481	78492	(T)12	78462	78473	(T)12	78476	78487	(T)12	78470	78481	(T)12	78470	78481	(T)12	78475	78486	rps12 intron
(T)10ctctccta(T)10	79073	79100	(T)10ctctccta(T)10	79019	79046	(T)10ctctccta(T)10	79033	79060	(T)10ctctccta(T)10	79027	79054	(T)10ctctccta(T)10	79027	79054	(T)10ctctccta(T)10	79032	79059	infA
			(T)16	81231	81246	(T)13	81245	81257	(T)14	81239	81252	(T)14	81239	81252	(T)13	81244	81256	rps12 & rpl16 intron
(AAAGT)3tacgatttcgaattctctc(T)14	81255	81302
(TA)5	88527	88536	(TA)5	88476	88485	(TA)5	88488	88497	(TA)5	88483	88492	(TA)5	88483	88492	(TA)5	88487	88496	rps12 intron
			(A)10	108268	108277	(A)10	108280	108289	(A)10	108275	108284	(A)10	108275	108284	(A)10	108279	108288
(TC)5	118013	118022	(TC)5	117962	117971	(TC)5	117974	117983	(TC)5	117965	117974	(TC)5	117965	117974	(TC)5	117973	117982	rps12 intron
(TA)5	135775	135784	(TA)5	135724	135733	(TA)5	135736	135745	(TA)5	135727	135736	(TA)5	135727	135736	(TA)5	135735	135744	trnL-CAA-trnI-CAU
Notes: The definition of microsatellites in here is: (1/10) (2/5) (3/5) (4/4) (5/3) (6/3) for unit size / minimum number of repeats.
