# Supplementary material for: Comparative Analysis of Chloroplast Genome in Saccharum spp. and Related Members of ‘Saccharum Complex’
Source: Int J Mol Sci. 2022 Jul 11;23(14):7661. doi: 10.3390/ijms23147661 (PMC9315705; doi:10.3390/ijms23147661)
Supplement: Supplementary file 1 [file ijms-23-07661-s001.zip › ijms-1783669-supplementary/supplementary_files/Table S5.xlsx]

## Sheet: Sheet1
Table S5. SSRs identified in chloroplast genome sequences in Narenga porphyrocoma(HBW1) and Tripidium arundinaceum(BM87-36).
Narenga porphyrocoma HBW1			Tripidium arundinaceum BM87-36
SSR	start	end	SSR	start	end	REGION
(A)13	3754	3766	(A)15	3757	3771	matK-trnK-UUU
(A)10	4114	4123	(A)11	4119	4129	trnK-UUU-rps16
(T)12	6446	6457	(T)11	6418	6428	rps16-trnQ-UUG
(A)11	7779	7789	(A)10	7759	7768	psbK-psbI
(T)11	9059	9069	(T)13	9067	9079	trnS-GCU-psbD
(G)10	11028	11037	(G)10	11034	11043	psbC
(T)11	13419	13429	(T)10	13448	13457	trnG-GCC-trnM-CAU
(A)10	15992	16001				trnG-UCC-trnT-GGU
(T)13	16598	16610				trnT-GGU-trnE-UUC
(A)10	18695	18704	(A)14	18714	18727	trnD-GUC-psbM
(A)11	19241	19251	(A)15	19264	19278	psbM-petN
			(T)11	21122	21132	trnC-GCA-rpoB
(AT)5	28219	28228	(AT)5	28251	28260	rpoC2
(A)10	31936	31945	(A)10	31968	31977
(T)11	34115	34125	(T)10	34147	34156	atpI-atpH
(T)10	34884	34893
(T)10	35846	35855				atpF intron
(T)10	38719	38728	(TTA)7	38898	38918	trnR-UCU-rps14
			(T)13	44324	44336	psaA-ycf3
			(A)11	48909	48919	trnT-UGU-trnL-UAA
			(T)10	50273	50282	trnL-UAA-trnF-GAA
(T)14	52414	52427	(T)14	52431	52444	ndhK-ndhC
(GTAG)4	54705	54720	(GTAG)4	54728	54743	trnM-CAU-atpE
(T)10	56772	56781	(T)12	56794	56805	atpB-rbcL
(T)12	57423	57434	(T)13	57452	57464
(TTATT)3	59640	59654				psaI-ycf4
			(A)10	59770	59779
			(T)10	60221	60230
			(A)11	63641	63651	petA-psbJ
			(T)14	65801	65814	psbE-petL
(T)10	66525	66534				petG-trnW-CCA
(TA)5	67113	67122	(TA)5	67181	67190	trnP-UGG-psaJ
(T)10	67541	67550				psaJ-rpl33
(T)10	68194	68203	(T)12	68256	68267	rpl33-rps18
(A)10	73988	73997				rps12 & petB intron
			(A)13	74052	74064
(T)15	78532	78546				rps12 &rps11-rpl36
(T)13	81302	81314	(T)14	81360	81373	rps12 & rpl16 intron
(T)11	81670	81680
			(T)10	82622	82631	rps12 intron &rps3-rpl22
(TA)5	88546	88555	(TA)5	88601	88610	rps12 intron
(A)10	108338	108347
(TC)5	118023	118032	(TC)5	118032	118041	rps12 intron & ndhH
(TA)5	135785	135794	(TA)5	135768	135777	trnL-CAA-trnI-CAU
Notes: The definition of microsatellites in here is: (1/10) (2/5) (3/5) (4/4) (5/3) (6/3) for unit size / minimum number of repeats.
