# Supplementary material for: Comparative Analysis of Chloroplast Genome in Saccharum spp. and Related Members of ‘Saccharum Complex’
Source: Int J Mol Sci. 2022 Jul 11;23(14):7661. doi: 10.3390/ijms23147661 (PMC9315705; doi:10.3390/ijms23147661)
Supplement: Supplementary file 1 [file ijms-23-07661-s001.zip › ijms-1783669-supplementary/supplementary_files/Table S6.xlsx]

## Sheet: Sheet1
Table S6. SNPs identified in chloroplast genome sequences of six Saccharum spp.
	(badila)	SP79-9	NG57-208	Loether	GuiLinZhuZ	Katha	ZhongzheNo1
POS	REF	ALT	ALT	ALT	ALT	ALT	ALT	REGION
3754	A	C	A	A	A	A	A	matK-trnK
4870	C	A	C	C	C	C	C	rps16 intron
6113	T	T	T	T	A	A	T	rps16-trnQ-UUG
6121	T	G	T	T	T	T	T
6123	T	A	T	T	T	T	T
8759	A	G	A	A	A	A	A	trnS-GCU-psbD
13021	A	C	A	A	A	A	A	trnG-GCC-trnM-CAU
13097	C	A	C	C	C	C	C
13187	G	T	G	G	G	G	G
13447	G	C	C	G	C	C	G
14209	G	G	A	G	G	G	G	trnG-UCC intron
15535	A	C	A	A	A	A	A	trnG-UCC-trnT-GGU
17303	T	G	T	T	T	T	T	trnY-GUA-trnD-GUC
17446	G	A	G	G	G	G	G
19357	T	G	T	T	T	T	T	psbM-petN
19359	C	A	C	C	C	C	C
19360	T	G	T	T	T	T	T
19362	C	A	C	C	C	C	C
20383	T	G	T	T	T	T	T	petN-trnC-GCA
21112	T	C	T	T	C	C	T	trnC-GCA-rpoB
27201	G	A	G	G	G	G	G	rpoC1
30666	T	C	T	T	T	T	T	rpoC2
32309	A	C	C	C	C	C	C	rpoC2-rps2
34812	A	T	T	T	T	T	T	atpI-atpH
36127	G	A	G	G	G	G	G	atpF
37652	A	G	A	A	A	A	A	atpA
45719	C	T	C	C	C	C	C	ycf3
45910	T	C	T	T	T	T	T	ycf3 intron
47161	T	G	G	T	G	G	T	ycf3-trnS-GGA
50980	G	A	G	G	G	G	G	trnF-GAA-ndhJ
53149	T	G	T	T	T	T	T	ndhC-trnV-UAC
53202	A	G	A	A	A	A	A
53216	C	A	A	C	A	A	C
53409	C	A	A	A	A	A	A
53446	G	A	A	A	A	A	A
53464	G	C	C	C	C	C	C
53607	G	A	G	G	G	G	G
53876	T	G	T	T	T	T	T	trnV-UAC intron
55721	T	C	T	T	T	T	T	atpB
56348	C	T	C	C	C	C	C
58999	G	A	A	G	A	A	G	rbcL-psaI
63560	T	C	T	T	T	T	T	petA-psbJ
63634	G	T	G	G	G	G	G
63812	C	G	G	C	G	G	C
64727	A	G	A	A	A	A	A	psbE
65063	T	G	T	T	T	T	T	psbE-petL
65704	C	G	C	C	C	C	C
66143	A	G	A	A	A	A	A	petL-petG
67463	A	C	A	A	A	A	A	psaJ-rpl33
67467	T	T	A	T	A	A	T
70093	G	A	G	G	G	G	G	rps12 intron
75523	C	T	C	C	C	C	C	rps12-petD
77645	A	C	C	A	C	C	A	rpoA-rps12
79484	T	C	C	C	C	C	C	rps8
79734	T	A	T	T	T	T	T	rps8-rpl14 & rps12
80687	C	T	C	C	C	C	C	rpl16 & rpl12 intron
81258	A	A	T	A	A	A	A
82220	T	G	T	T	T	T	T	rps3
106259	A	A	A	A	C	C	A	ndhF
107165	G	T	T	G	T	T	G	ndhF-rpl32(spacer)
107920	G	C	C	C	C	C	C
107923	T	C	C	C	C	C	C
108010	A	G	G	G	G	G	G
108096	A	G	G	G	G	G	G
108157	C	A	C	C	C	C	C
108817	A	A	A	A	G	G	A
108190	C	A	C	C	C	C	C
110685	C	T	C	C	C	C	C	ccsA
111201	C	A	C	C	C	C	C	ndhD
112876	C	T	C	C	C	C	C	psaC-ndhE
113703	A	C	A	A	A	A	A	ndhE-ndhG
114424	C	A	C	C	C	C	C	ndhF-ndhI
115326	G	A	G	G	G	G	G	ndhA
117597	C	T	C	C	C	C	C	ndhH
