# Supplementary material for: Comparative Analysis of Chloroplast Genome in Saccharum spp. and Related Members of ‘Saccharum Complex’
Source: Int J Mol Sci. 2022 Jul 11;23(14):7661. doi: 10.3390/ijms23147661 (PMC9315705; doi:10.3390/ijms23147661)
Supplement: Supplementary file 1 [file ijms-23-07661-s001.zip › ijms-1783669-supplementary/supplementary_files/Table S7.xlsx]

## Sheet: Sheet1
Table S7. InDels identified in chloroplast genome sequences of six Saccharum spp.
	(badila)	SP79-9	NG57-208	Loether	GuiLinZZ	Katha	ZhongzheNo1
POS	REF	ALT	ALT	ALT	ALT	ALT	ALT	REGION
3673	CT	C	CT	CT	CT	CT	CT	matK-trnK-UUU
3752	TA	T	T	TA	T	T	TA
4114	T	TA	T	T	T	T	T	trnK-UUU-rps16
6111	AT	A	A	A	A	A	A	rps16-trnQ-UUG
6446	ATTTT	A	ATTTT	ATTTT	ATTTT	ATTTT	ATTTT
12287	AC	A	AC	AC	AC	AC	AC	trnS-UGA-psbZ
13260	AAG	AAG	A	A	A	A	A	trnG-GCC-trnM-CAU
15950	TA	T	TA	TA	TA	TA	TA	trnG-UCC-trnT-GGU
16500	A	ATCCGAT	A	A	A	A	A	trnT-GGU-trnE-UUC
16556	AT	A	AT	AT	AT	AT	AT
16646	T	TTGCAA	T	T	T	T	T
17392	A	AT	A	A	A	A	A	trnY-GUA-trnD-GUC
18654	G	GA	G	G	G	G	G	trnD-GUC-psbM
19199	C	CA	C	C	C	C	C	psbM-petN
21063	A	ATT	A	A	A	A	A	trnC-GCA-rpoB
38689	AT	A	AT	AT	AT	AT	AT	atpA-trnR-UCU
38838	CTTTTT	C	C	CT	C	C	CT	trnR-UCU-rps14
38857	GGAACAAGAGAAATAATAAAAA	G	GGAACAAGAGAAATAATAAAAA	GGAACAAGAGAAATAATAAAAA	GGAACAAGAGAAATAATAAAAA	GGAACAAGAGAAATAATAAAAA	GGAACAAGAGAAATAATAAAAA
39559	ATATGG	ATATGG	A	ATATGG	ATATGG	ATATGG	ATATGG	rps14-psaB
44276	A	AT	A	A	A	A	A	psaA-ycf3
44575	GATATA	GATATA	G	GATATA	GATATA	GATATA	GATATA
45392	GT	G	GT	GT	GT	GT	GT	ycf3 intron
45948	A	ATCTCATACGGCTTCTCCCTTCTATAC	A	A	A	A	A	ycf3 intron
47294	G	GT	G	G	G	G	G	ycf3-trnS-GGA
49155	G	GT	G	G	G	G	G	trnT-UGU-trmL-UAA
53193	TA	T	TA	TA	TA	TA	TA	ndhC-trnV-UAV
53303	AT	A	A	A	A	A	A
53413	G	GGA	GGA	GGA	GGA	GGA	GGA
56883	A	ATT	A	A	A	A	A	atpB-rbcL
60123	GTT	G	GTT	GTT	GTT	GTT	GTT	psaI-ycf4
63290	CAAAAAA	C	CAAAAAA	CAAAAAA	CAAAAAA	CAAAAAA	CAAAAAA	petA-psbJ
63542	T	TA	TA	T	T	T	T
65492	T	T	T	T	TA	TA	T	petE-petL
65502	T	TAAA	T	T	T	T	T
65589	A	ATGGAAT	A	A	A	A	A
66449	GT	G	GT	GT	GT	GT	GT	petG-trnW-CCA
68017	GATTTTTTATATTTTT	G	GATTTTTTATATTTTT	GATTTTTTATATTTTT	GATTTTTTATATTTTT	GATTTTTTATATTTTT	GATTTTTTATATTTTT	rpl33-rps18
68134	CT	C	CT	CT	CT	CT	CT
71066	C	CAAAG	C	C	C	C	C	rps12 intron
73985	GA	G	G	GA	G	G	GA
78492	T	TATTAGATTAGAAATTAGAAAGAAAAGCTTCATTAG	T	T	T	T	T
80759	GT	G	GT	GT	GT	GT	GT	rpl16&rps12 intron
81215	A	AAAAGT	A	A	A	A	A
81244	C	CT	CTT	C	CT	CT	C
108279	TA	T	T	TA	TA	TA	TA	rps12 intron & ndhF-ndhD
109190	C	CTTAGA	C	C	C	C	C	rps12 intron
113569	CAAGA	C	CAAGA	CAAGA	C	C	CAAGA
